# Supplementary material for: New insights into the occurrence of continuous cropping obstacles in pea (Pisum sativum L.) from soil bacterial communities, root metabolism and gene transcription
Source: BMC Plant Biol. 2023 Apr 28;23:226. doi: 10.1186/s12870-023-04225-8 (PMC10141910; doi:10.1186/s12870-023-04225-8)
Supplement: Supplementary file 1 — Supplementary Material 1 [file 12870_2023_4225_MOESM1_ESM.xlsx]

## Sheet: Sheet1
	Table S1. Phenolic compounds in the root metabolites of the Ding wan 10
	ID	Compounds	Metabolite abundance				CC1 vs RT					CC2 vs RT					CC2 vs CC1
			RT	CC1	CC2		VIP	Log2 FC	P-value	regulated		VIP	Log2 FC	P-value	regulated		VIP	Log2 FC	P-value	regulated
	meta_137	Cinnamic acid	9.485	24.788	28.831		1.216	1.264	0.145	unchanged		1.583	1.174	0.035	up		0.354	0.319	0.632	unchanged
	meta_176	2-Hydroxycinnamic acid	242.12	244.061	627.607		0.016	-0.097	0.979	unchanged		1.252	1.383	0	up		1.388	1.48	0.017	up
	meta_224	4-Methoxycinnamic acid	11.731	24.082	122.485		1.385	1.026	0.062	unchanged		3.386	1.23	0.013	up		1.423	2.36	0.013	up
	meta_101	4-Hydroxybenzoic acid	1504.39	7247.27	2912.08		1.221	1.958	0.163	unchanged		1.203	0.975	0.006	up		0.828	-0.983	0.245	unchanged
	meta_193	2-Amino-3-methoxybenzoic acid	167.318	94.998	62.324		1.458	-0.868	0.047	down		1.249	-1.45	0.002	down		0.989	-0.582	0.191	unchanged
	meta_198	3-Hydroxy-4-methoxybenzoic acid	144.229	216.807	279.589		1.087	0.6	0.144	unchanged		1.125	0.981	0.021	up		0.849	0.381	0.202	unchanged
	meta_241	3,4-Dihydroxybenzoic Acid Ethyl Ester (Protocatechuic acid ethyl ester)	84.204	155.908	481.336		1.252	0.904	0.087	unchanged		1.254	2.566	0.001	up		1.445	1.663	0.001	up
	meta_491	4-O-Glucosyl-4-hydroxybenzoic acid	339.202	317.344	137.085		0.293	-0.119	0.703	unchanged		1.154	-1.418	0.021	down		1.191	-1.299	0.045	down
	meta_271	Ferulic acid	53.996	42.116	128.804		0.688	-0.438	0.415	unchanged		1.208	1.279	0.005	up		1.38	1.716	0.004	up
	meta_226	p-Coumaric acid methyl ester	0.011	0.01	21.861		1.003	-0.178	0.181	unchanged		1.174	10.834	0.038	up		1.345	11.011	0.037	up
	meta_268	p-Coumaric acid ethyl ester	29.409	48.689	142.78		0.908	0.644	0.26	unchanged		1.212	2.297	0.017	up		1.306	1.653	0.016	up
