# Supplementary material for: New insights into the occurrence of continuous cropping obstacles in pea (Pisum sativum L.) from soil bacterial communities, root metabolism and gene transcription
Source: BMC Plant Biol. 2023 Apr 28;23:226. doi: 10.1186/s12870-023-04225-8 (PMC10141910; doi:10.1186/s12870-023-04225-8)
Supplement: Supplementary file 2 — Supplementary Material 2 [file 12870_2023_4225_MOESM2_ESM.xlsx]

## Sheet: Sheet1
	Table S2. Phenolic compounds in the root metabolites of the Yun wan 8
	ID	Compounds	Metabolite abundance				CC1 vs RT					CC2 vs RT					CC2 vs CC1
			RT	CC1	CC2		VIP	Log2FC	P-value	regulated		VIP	Log2FC	P-value	regulated		VIP	Log2FC	P-value	regulated
	meta_186	2-Hydroxycinnamic acid	361072	578503	720662		1.327	0.68	0.031	up		0.941	0.997	0.189	unchanged		0.644	0.317	0.529	unchanged
	meta_234	4-Methoxycinnamic acid	15403.3	32458	48571.8		1.53	1.075	0	up		1.262	1.657	0.046	up		1.267	0.582	0.162	unchanged
	meta_289	Ferulic acid	252107	289874	254410		0.262	0.201	0.698	unchanged		0.018	0.013	0.982	unchanged		0.313	-0.188	0.708	unchanged
	meta_284	p-Coumaric acid ethyl ester	53523.4	59993.4	44101.2		0.327	0.165	0.719	unchanged		0.454	-0.279	0.537	unchanged		0.61	-0.444	0.454	unchanged
	meta_185	p-Coumaric acid	73874.4	71682.1	76166		0.151	-0.043	0.798	unchanged		0.079	0.044	0.92	unchanged		0.244	0.088	0.849	unchanged
	meta_152	3-Methoxybenzoic acid	458590	698286	573118		1.417	0.607	0.023	up		0.586	0.322	0.446	unchanged		0.751	-0.285	0.417	unchanged
	meta_243	Propyl 4-hydroxybenzoate	11254.1	58721.1	8105.55		1.365	2.383	0.046	up		0.831	-0.473	0.233	unchanged		1.581	-2.857	0.043	down
	meta_249	2,6-Dimethoxybenzoic acid	42416.1	24819.9	17715.9		1.368	-0.773	0.047	down		1.263	-1.26	0.016	down		1.194	-0.486	0.133	unchanged
	meta_315	3-[(1-Carboxyvinyl)oxy] benzoic acid	45948.5	94780.8	123322		0.011	1.424	1.29	up		1.365	1.045	0.012	up		1.154	0.38	0.147	unchanged
	meta_196	Phthalic acid	116407	118366	96162.8		0.318	0.024	0.781	unchanged		1.186	-0.276	0.0412	down		1.534	-0.3	0.012	down
