# Supplementary material for: New insights into the occurrence of continuous cropping obstacles in pea (Pisum sativum L.) from soil bacterial communities, root metabolism and gene transcription
Source: BMC Plant Biol. 2023 Apr 28;23:226. doi: 10.1186/s12870-023-04225-8 (PMC10141910; doi:10.1186/s12870-023-04225-8)
Supplement: Supplementary file 3 — Supplementary Material 3 [file 12870_2023_4225_MOESM3_ESM.xlsx]

## Sheet: Sheet1
	Table S3. Diversity and richness of soil bacterial communities under different treatments
	Varieties	Sample ID	Coverage (%)	ACE index	Chao1 index	Shannon index	Simpson index
	Ding wan 10	RT	95.42	1101.61±32.037a	1094.17±40.707a	8.472±0.039a	0.994±0.000a
		CC1	95.56	1060.29±38.034a	1025.22±20.146a	8.396±0.073a	0.993±0.001a
		CC2	95.72	1073.79±49.511a	1040.16±55.337a	8.395±0.090a	0.993±0.001a
	Yun wan 8	RT	94.66	980.14±34.272a	959.17±23.077a	8.435±0.094a	0.994±0.001a
		CC1	93.96	1056.45±9.331a	1019.11±39.660a	8.445±0.068a	0.994±0.000a
		CC2	93.6	1045.11±29.700a	1008.89±16.841a	8.534±0.044a	0.995±0.000a
