# Supplementary material for: New insights into the occurrence of continuous cropping obstacles in pea (Pisum sativum L.) from soil bacterial communities, root metabolism and gene transcription
Source: BMC Plant Biol. 2023 Apr 28;23:226. doi: 10.1186/s12870-023-04225-8 (PMC10141910; doi:10.1186/s12870-023-04225-8)
Supplement: Supplementary file 4 — Supplementary Material 4 [file 12870_2023_4225_MOESM4_ESM.xlsx]

## Sheet: Sheet1
	Table S4. Soil bacterial communities at the phylum level
	Bacterial Phylum	Ding wan 10			Yun wan 8
		RT (%)	CC1 (%)	CC2 (%)	RT (%)	CC1 (%)	CC2 (%)
	Proteobacteria	40.63±0.035a	46.79±0.012a	42.00±0.007a	27.72±0.050a	29.55±0.016a	28.55±0.021a
	Bacteroidetes	13.56±0.013a	13.24±0.013a	16.31±0.010a	26.97±0.013a	28.09±0.017a	27.34±0.015a
	Acidobacteria	15.17±0.027a	11.89±0.002a	13.66±0.016a	11.35±0.024a	10.22±0.006a	9.28±0.006a
	Gemmatimonadetes	10.96±0.006a	8.35±0.007a	9.59±0.008a	6.25±0.019a	6.79±0.004a	7.75±0.001a
	Planctomycetes	5.37±0.008a	5.77±0.010a	4.22±0.006a	6.42±0.028a	4.54±0.013a	4.99±0.008a
	Nitrospirae	4.33±0.001a	3.76±0.001a	3.99±0.006a	4.93±0.018a	4.30±0.003a	4.45±0.008a
	Actinobacteria	2.70±0.006a	3.04±0.006a	3.52±0.012a	4.91±0.010a	3.91±0.001a	3.88±0.018a
	Verrucomicrobia	2.64±0.004a	3.06±0.011a	2.10±0.005a	3.64±0.021a	3.30±0.019a	4.45±0.009a
	Chloroflexi	1.49±0.003a	1.39±0.004a	1.44±0.003a	2.59±0.001a	4.03±0.003a	4.27±0.004a
	Patescibacteria	1.14±0.004a	0.78±0.006a	1.10±0.002a	1.76±0.010a	1.69±0.009a	1.68±0.019a
	Armatimonadetes	0.94±0.001a	0.89±0.002a	1.03±0.001a	1.00±0.004a	1.36±0.004a	1.75±0.006a
	Rokubacteria	0.52±0.001a	0.50±0.001a	0.25±0.001a	1.43±0.000a	1.08±0.000a	0.44±0.000a
	BRC1	0.20±0.000a	0.22±0.001a	0.29±0.000a	0.27±0.001a	0.33±0.001a	0.28±0.001a
	FBP	0.10±0.001a	0.09±0.001a	0.12±0.001a	0.25±0.001a	0.23±0.000a	0.25±0.001a
	uncultured_bacterium_k_Bacteria	0.03±0.000b	0.04±0.000b	0.12±0.000a	0.15±0.000a	0.16±0.000a	0.10±0.001a
	WS2	0.03±0.000a	0.08±0.000a	0.06±0.000a	0.04±0.000a	0.09±0.000a	0.18±0.000a
	Entotheonellaeota	0.02±0.000a	0.03±0.000a	0.04±0.000a	0.07±0.001a	0.09±0.000a	0.09±0.000a
	Firmicutes	0.03±0.000a	0.01±0.000a	0.03±0.000a	0.09±0.015a	0.09±0.007a	0.03±0.003a
	GAL15	0.01±0.000a	0.02±0.000a	0.04±0.000a	-	-	-
	Elusimicrobia	0.05±0.000a	0.01±0.000a	0.00±0.000a	0.02±0.000a	0.04±0.000a	0.05±0.000a
	Gemmatimonadota	0.03±0.000a	0.01±0.000a	0.01±0.000a	-	-	-
	Dependentiae	0.01±0.000a	0.01±0.000a	0.02±0.000a	0.06±0.000a	0.02±0.000a	0.02±0.000a
	Latescibacteria	0.01±0.000a	0.01±0.000a	0.02±0.000a	-	-	-
	FCPU426	0.01±0.000a	0.00±0.000a	0.02±0.000a	0.01±0.000a	0.00±0.000a	0.02±0.000a
	Hydrogenedentes	0.00±0.000a	0.01±0.000a	0.02±0.000a	-	-	-
	Deinococcus-Thermus	0.01±0.000a	0.01±0.000a	0.01±0.000a	-	-	-
	Cyanobacteria	-	-	-	0.001±0.001a	0.001±0.000a	0.000±0.000a
	Fibrobacteres	-	-	-	0.001±0.001a	0.000±0.000a	0.001±0.001a
	Omnitrophicaeota	-	-	-	0.000±0.000a	0.001±0.000a	0.002±0.001a
