# Supplementary material for: New insights into the occurrence of continuous cropping obstacles in pea (Pisum sativum L.) from soil bacterial communities, root metabolism and gene transcription
Source: BMC Plant Biol. 2023 Apr 28;23:226. doi: 10.1186/s12870-023-04225-8 (PMC10141910; doi:10.1186/s12870-023-04225-8)
Supplement: Supplementary file 5 — Supplementary Material 5 [file 12870_2023_4225_MOESM5_ESM.xlsx]

## Sheet: Sheet1
	Table S5. Soil pH value and nutrient element content before planting
	Index	Ding wan 10			Yun wan 8
		RT	CC1	CC2	RT	CC1	CC2
	pH	7.825±0.041b	8.087±0.033a	8.066±0.037a	7.825±0.041b	8.065±0.050a	8.061±0.055a
	Total nitrogen (g·kg-1)	0.589±0.116a	0.535±0.039a	0.524±0.080a	0.589±0.116a	0.537±0.074a	0.517±0.015a
	Available phosphorus (mg·kg-1)	9.896±0.573a	8.333±0.573b	8.646±0.375b	9.896±0.573a	8.083±0.676b	8.146±0.390b
	Available potassium (mg·kg-1)	102.667±1.155b	117±3.464a	99.667±2.517b	102.667±1.155a	95.00±4.00b	90.667±3.215b
	Organic matter (g·kg-1)	10.738±0.614a	11.511±0.483a	12.439±1.544a	10.738±0.614b	10.429±0.746b	12.130±0.232a
